# Supplementary material for: Intensive Rehabilitation Program in Older Adults with Stroke: Therapy Content and Feasibility—Preliminary Results from the BRAIN-CONNECTS Study
Source: Int J Environ Res Public Health. 2023 Mar 7;20(6):4696. doi: 10.3390/ijerph20064696 (PMC10048316; doi:10.3390/ijerph20064696)
Supplement: Supplementary file 1 [file ijerph-20-04696-s001.zip]

Archive with 3 entries (2 files):
- ijerph-2205752-supplementary/
- ijerph-2205752-supplementary/Supplementary Material. Table S1. Data Collection Notebook.pdf
- ijerph-2205752-supplementary/Supplementary Material. TableS2. Description of activities.pdf
